# Supplementary material for: Non-Cognitive Specificities of Intellectually Gifted Children and Adolescents: A Systematic Review of the Literature
Source: J Intell. 2023 Jul 15;11(7):141. doi: 10.3390/jintelligence11070141 (PMC10382067; doi:10.3390/jintelligence11070141)
Supplement: Supplementary file 1 [file jintelligence-11-00141-s001.zip]

Archive with 1 entries (1 files):
- jintelligence-2398675-supplementary.pdf
